# Supplementary material for: Utilizing Genomics to Characterize the Common Oat Gene Pool—The Story of More Than a Century of Polish Breeding
Source: Int J Mol Sci. 2023 Mar 31;24(7):6547. doi: 10.3390/ijms24076547 (PMC10094864; doi:10.3390/ijms24076547)
Supplement: Supplementary file 1 [file ijms-24-06547-s001.zip]

Archive with 9 entries (9 files):
- Fig S1.pdf
- Fig S2 PCoA 3d.html
- Fig S3.pdf
- Fig S4.pdf
- Fig S5.pdf
- Fig S6.pdf
- Fig S7.pdf
- Fig S8.pdf
- Table S1.xlsx
