# Supplementary material for: Utilizing Genomics to Characterize the Common Oat Gene Pool—The Story of More Than a Century of Polish Breeding
Source: Int J Mol Sci. 2023 Mar 31;24(7):6547. doi: 10.3390/ijms24076547 (PMC10094864; doi:10.3390/ijms24076547)
Supplement: Supplementary file 1 [file ijms-24-06547-s001.zip › Table S1.xlsx]

## Sheet: Table S1
Table S1 The list of oat cultivars and breeding lines analyzed by DArTseq.
No.	Accesion name	Group	Cultivar/breeding line	Country of origin	Pedigree	Core collection
1	DC_1/14	DC	breeding line	Poland	confidential	yes
2	DC_10/14	DC	breeding line	Poland	confidential	yes
3	DC_101/14	DC	breeding line	Poland	confidential	no
4	DC_102/14	DC	breeding line	Poland	confidential	no
5	DC_103/14	DC	breeding line	Poland	confidential	no
6	DC_104/14	DC	breeding line	Poland	confidential	yes
7	DC_105/14	DC	breeding line	Poland	confidential	yes
8	DC_106/14	DC	breeding line	Poland	confidential	no
9	DC_107/14	DC	breeding line	Poland	confidential	no
10	DC_11/14	DC	breeding line	Poland	confidential	no
11	DC_12/14	DC	breeding line	Poland	confidential	yes
12	DC_13/14	DC	breeding line	Poland	confidential	yes
13	DC_14/14	DC	breeding line	Poland	confidential	yes
14	DC_15/14	DC	breeding line	Poland	confidential	yes
15	DC_16/14	DC	breeding line	Poland	confidential	yes
16	DC_17/14	DC	breeding line	Poland	confidential	yes
17	DC_18/14	DC	breeding line	Poland	confidential	yes
18	DC_19/14	DC	breeding line	Poland	confidential	yes
19	DC_20/14	DC	breeding line	Poland	confidential	yes
20	DC_21/14	DC	breeding line	Poland	confidential	yes
21	DC_22/14	DC	breeding line	Poland	confidential	yes
22	DC_23/14	DC	breeding line	Poland	confidential	yes
23	DC_24/14	DC	breeding line	Poland	confidential	yes
24	DC_26/14	DC	breeding line	Poland	confidential	yes
25	DC_28/14	DC	breeding line	Poland	confidential	yes
26	DC_29/14	DC	breeding line	Poland	confidential	yes
27	DC_3/14	DC	breeding line	Poland	confidential	yes
28	DC_30/14	DC	breeding line	Poland	confidential	yes
29	DC_31/14	DC	breeding line	Poland	confidential	no
30	DC_32/14	DC	breeding line	Poland	confidential	yes
31	DC_33/14	DC	breeding line	Poland	confidential	no
32	DC_34/14	DC	breeding line	Poland	confidential	yes
33	DC_35/14	DC	breeding line	Poland	confidential	no
34	DC_36/14	DC	breeding line	Poland	confidential	yes
35	DC_37/14	DC	breeding line	Poland	confidential	no
36	DC_39/14	DC	breeding line	Poland	confidential	yes
37	DC_4/14	DC	breeding line	Poland	confidential	yes
38	DC_40/14	DC	breeding line	Poland	confidential	yes
39	DC_41/14	DC	breeding line	Poland	confidential	yes
40	DC_42/14	DC	breeding line	Poland	confidential	yes
41	DC_43/14	DC	breeding line	Poland	confidential	yes
42	DC_44/14	DC	breeding line	Poland	confidential	yes
43	DC_45/14	DC	breeding line	Poland	confidential	yes
44	DC_47/14	DC	breeding line	Poland	confidential	no
45	DC_48/14	DC	breeding line	Poland	confidential	no
46	DC_49/14	DC	breeding line	Poland	confidential	no
47	DC_5/14	DC	breeding line	Poland	confidential	yes
48	DC_50/14	DC	breeding line	Poland	confidential	no
49	DC_51/14	DC	breeding line	Poland	confidential	no
50	DC_52/14	DC	breeding line	Poland	confidential	no
51	DC_53/14	DC	breeding line	Poland	confidential	no
52	DC_54/14	DC	breeding line	Poland	confidential	no
53	DC_55/14	DC	breeding line	Poland	confidential	yes
54	DC_57/14	DC	breeding line	Poland	confidential	no
55	DC_58/14	DC	breeding line	Poland	confidential	yes
56	DC_59/14	DC	breeding line	Poland	confidential	no
57	DC_6/14	DC	breeding line	Poland	confidential	yes
58	DC_60/14	DC	breeding line	Poland	confidential	no
59	DC_61/14	DC	breeding line	Poland	confidential	no
60	DC_62/14	DC	breeding line	Poland	confidential	no
61	DC_63/14	DC	breeding line	Poland	confidential	no
62	DC_64/14	DC	breeding line	Poland	confidential	yes
63	DC_65/14	DC	breeding line	Poland	confidential	yes
64	DC_67/14	DC	breeding line	Poland	confidential	yes
65	DC_68/14	DC	breeding line	Poland	confidential	no
66	DC_69/14	DC	breeding line	Poland	confidential	no
67	DC_70/14	DC	breeding line	Poland	confidential	no
68	DC_72/14	DC	breeding line	Poland	confidential	yes
69	DC_73/14	DC	breeding line	Poland	confidential	no
70	DC_74/14	DC	breeding line	Poland	confidential	yes
71	DC_75/14	DC	breeding line	Poland	confidential	yes
72	DC_76/14	DC	breeding line	Poland	confidential	no
73	DC_77/14	DC	breeding line	Poland	confidential	no
74	DC_78/14	DC	breeding line	Poland	confidential	no
75	DC_79/14	DC	breeding line	Poland	confidential	yes
76	DC_8/14	DC	breeding line	Poland	confidential	yes
77	DC_80/14	DC	breeding line	Poland	confidential	yes
78	DC_81/14	DC	breeding line	Poland	confidential	no
79	DC_82/14	DC	breeding line	Poland	confidential	no
80	DC_83/14	DC	breeding line	Poland	confidential	no
81	DC_84/14	DC	breeding line	Poland	confidential	yes
82	DC_85/14	DC	breeding line	Poland	confidential	no
83	DC_87/14	DC	breeding line	Poland	confidential	yes
84	DC_88/14	DC	breeding line	Poland	confidential	no
85	DC_89/14	DC	breeding line	Poland	confidential	no
86	DC_9/14	DC	breeding line	Poland	confidential	yes
87	DC_90/14	DC	breeding line	Poland	confidential	yes
88	DC_91/14	DC	breeding line	Poland	confidential	no
89	DC_92/14	DC	breeding line	Poland	confidential	yes
90	DC_93/14	DC	breeding line	Poland	confidential	no
91	DC_94/14	DC	breeding line	Poland	confidential	no
92	DC_95/14	DC	breeding line	Poland	confidential	yes
93	DC_96/14	DC	breeding line	Poland	confidential	yes
94	DC_97/14	DC	breeding line	Poland	confidential	no
95	DC_98/14	DC	breeding line	Poland	confidential	yes
96	DC_99/14	DC	breeding line	Poland	confidential	no
97	F_Aragon	F	cultivar	Germany	unknown	no
98	F_Belinda	F	cultivar	Sweden	Freja x Silvano	yes
99	F_Bell	F	cultivar	UK	Sandy (UK) x Leader	yes
100	F_Buggy	F	cultivar	Germany	unknown	yes
101	F_Canyon	F	cultivar	Germany	unknown	yes
102	F_Coach	F	cultivar	Germany	unknown	yes
103	F_Denar	F	cultivar	unknown	unknown	yes
104	F_Dumont	F	cultivar	Canada	Harmon HAM x Double Cross 7	yes
105	F_Flamingskurz	F	cultivar	Germany	Jumbo x CB 8954	yes
106	F_Fusch	F	cultivar	Germany	unknown	no
107	F_HiFi	F	cultivar	USA	ND90141 x ND900118	yes
108	F_Husky	F	cultivar	Germany	unknown	yes
109	F_Jumbo	F	cultivar	Germany	unnamed_11632 x Fagot	yes
110	F_Kanota	F	cultivar	USA	Fulghum x Fulghum	yes
111	F_Kanton	F	cultivar	Germany	unknown	yes
112	F_Leggett	F	cultivar	Canada	OT294 x Pc94	no
113	F_Marvelous	F	cultivar	UK	(A. fatua - white grain x Gray Winter) x (A. fatua - grey grain x Goldfinder)	yes
114	F_Matilda	F	cultivar	Sweden	unknown	no
115	F_Moritz	F	cultivar	Germany	Audax x Astor	yes
116	F_Morton	F	cultivar	USA	ND880922 x IA B605-X	yes
117	F_Murano	F	cultivar	Czech Rep	unknown	yes
118	F_Neklan	F	cultivar	Czech Rep	(Flaemingsnova x KR 393) x Auron	yes
119	F_Nelson	F	cultivar	Germany	[H8461 x (Condor x Clintland)] x [(Condor x H662) x Condor]	yes
120	F_Noirine	F	cultivar	France	Creole x Major	yes
121	F_Nordstern	F	cultivar	Germany	unnamed_13950 x Rollo	no
122	F_OA1306	F	cultivar	Canada	unknown	yes
123	F_Ogle	F	cultivar	USA	Brave x (Tyler x Egdolon)	yes
124	F_Pergamon	F	cultivar	Germany	unknown	no
125	F_Potoroo	F	cultivar	Australia	unnamed_7625 x Echidna	yes
126	F_Quoll	F	cultivar	Australia	MIOLRP-86-3 x Bandicoot	yes
127	F_Rebel	F	cultivar	Canada	Valley x OT252	yes
128	F_Ronald	F	cultivar	USA	W89329 (dwarf) x AC Medallion	yes
129	F_Rozmar	F	cultivar	Czech Rep	Auron x unnamed_16624	no
130	F_Simon	F	cultivar	unknown	unknown	yes
131	F_Swan_mut	F	cultivar	Australia	Kent x Ballidu	yes
132	F_SwitaryUKZUS	F	cultivar	Ukraine	unknown	yes
133	F_Triple_Crown	F	cultivar	Canada	{[(NOSN x WW17187) x Sirene] x Sang} x WW17734	yes
134	F_Tropicale	F	cultivar	France	natural hybrid found in Avalanche x unknown	yes
135	F_Ugorny	F	cultivar	unknown	unknown	yes
136	F_Vendelin	F	cultivar	Slovakia	Expander x Flamingsregent	yes
137	F_Wallaroo	F	cultivar	Australia	West x OX77	yes
138	F_Wendela	F	cultivar	Sweden	unknown	no
139	F_Zorro	F	cultivar	Denmark	unknown	yes
140	H_AntoninskiBialy	H	cultivar	Poland	selection of Sobieszyński	no
141	H_AntoninskiZolty	H	cultivar	Poland	selection of Żółty Lochowa	yes
142	H_BartekUdycki	H	cultivar	Poland	Antoniński Żółty x Znajda	yes
143	H_BialyDunajec	H	cultivar	Poland	unknown	yes
144	H_BialyOrzel	H	cultivar	Poland	Żółty Lochowa x Zwycięzca	yes
145	H_Borek	H	cultivar	Poland	(Selma x Avoine Grise D'hiver ) x Udycz Żółty	yes
146	H_Boruta	H	cultivar	Poland	[Rodney ABDHCR x (Astor x Flamingsweiss II)] x Dula	no
147	H_GoldenRain	H	cultivar	Sweden	selection of oats from Probsteier	yes
148	H_Jagiello	H	cultivar	Poland	selection of Rychlik Mikulicki	yes
149	H_KanarekMikulicki	H	cultivar	Poland	selection of Jagiełło	no
150	H_Koscielecki	H	cultivar	Poland	selection of Marczak Włosciański	no
151	H_LeutewitzerGelb	H	cultivar	Germany	sel. from Sachsischer Gebirgs	yes
152	H_Ligowo	H	cultivar	Poland	selection of Ligowo	yes
153	H_Modzurowski	H	cultivar	Poland	Sun II x Biały Mazur	yes
154	H_NiemierczanskiNajwczesniejszy	H	cultivar	Poland	selection of oats from Podole	no
155	H_PodkowaDluzewski	H	cultivar	Poland	selection of Leutewicki	no
156	H_Proporczyk	H	cultivar	Poland	selection of Findling	yes
157	H_PrzebojII	H	cultivar	Poland	selection of Flamingstreue	no
158	H_PulawskiSredniorychly	H	cultivar	Poland	selection of Pfiffelbacher Gelb	no
159	H_RychlikOberek	H	cultivar	Poland	Rychlik Podgórski x Dogold	no
160	H_Seger	H	cultivar	Sweden	selection of Milton	yes
161	H_Sobieszynski	H	cultivar	Poland	selection of Rychlik Lubelski	yes
162	H_StrubesGelbII	H	cultivar	Germany	Lochows Petkuser Wei x Osmo	no
163	H_UdyczBialy	H	cultivar	Poland	Kanarek Mikulicki x Zwycięzca	yes
164	H_UdyczZolty	H	cultivar	Poland	Zolty Pfluga x Zolty Lochowa	yes
165	H_Zlotniak	H	cultivar	Poland	unknown	yes
166	P_Arab/DC	P	cultivar	Poland	Borys x Jawor	no
167	P_Arden/DC	P	cultivar	Poland	Deresz x Szakal	yes
168	P_Bachmat/DC	P	cultivar	Poland	Dula x Komes	no
169	P_Bajka/STH	P	cultivar	Poland	KR 8543x [(Random x KR 316) x Perona)]	no
170	P_Berdysz/DC	P	cultivar	Poland	(Dukat x SV87598) x Bajka	yes
171	P_Bingo/STH	P	cultivar	Poland	STH 214 x STH 13827	yes
172	P_Bohun/DC	P	cultivar	Poland	LP 8675 x STH 110/86	no
173	P_Borowiak/POB	P	cultivar	Poland	Góral x Santor	no
174	P_Borys/POB	P	cultivar	Poland	(Dato x Po.39) x Pinto	yes
175	P_Breton/DC	P	cultivar	Poland	Szakal x Expander	no
176	P_Budrys/DC	P	cultivar	Poland	Adamo x CHD 792	yes
177	P_Cekin/POB	P	cultivar	Poland	POB-W-2010/93 x Zlatak	no
178	P_Celer/POB	P	cultivar	Poland	Góral x KR-KOR	no
179	P_Chwat/STH	P	cultivar	Poland	Dukat x (Flamingsnova x Swan)	no
180	P_Cwal/DC	P	cultivar	Poland	Borys x Jawor	yes
181	P_Deresz/DC	P	cultivar	Poland	Maro x MGH 978.2	yes
182	P_Dragon/STH	P	cultivar	Poland	MGH 6374 x Diadem	yes
183	P_Dukat/STH	P	cultivar	Poland	Fagot x KR 2335/74 L.	yes
184	P_Elegant/STH	P	cultivar	Poland	not available	no
185	P_Farys/POB	P	cultivar	Poland	(Biały Mazur x Astor) x Cebeco 7511	yes
186	P_Furman/DC	P	cultivar	Poland	Kwant x Jawor	yes
187	P_Gniady/DC	P	cultivar	Poland	Noirine x Tropicale	yes
188	P_Goral/STH	P	cultivar	Poland	Borek x Brutus	yes
189	P_Grajcar/POB	P	cultivar	Poland	Komes x KR 81-1122	yes
190	P_Haker/STH	P	cultivar	Poland	Chwat x Deresz	yes
191	P_Hetman/DC	P	cultivar	Poland	Jawor x Semundo 212.1	no
192	P_Jawor/DC	P	cultivar	Poland	MGH 0894.4 x (Mana x Leanda)	yes
193	P_Karol/STH	P	cultivar	Poland	STH 171 x Brutus	yes
194	P_Kasztan/POB	P	cultivar	Poland	Dawid x CHD 1685/84	yes
195	P_Komes/DC	P	cultivar	Poland	MGH 61649 x Jaycce	yes
196	P_Koneser/STH	P	cultivar	Poland	Szakal x ( Jawor x Dukat)	no
197	P_Kwant/STH	P	cultivar	Poland	Alfred x Dula	no
198	P_Nawigator/STH	P	cultivar	Poland	not available	no
199	P_Paskal/STH	P	cultivar	Poland	not available	yes
200	P_Rajtar/DC	P	cultivar	Poland	Ramiro x Jawor	yes
201	P_Sam/STH	P	cultivar	Poland	(Flamingsnova x Swan mut)x {[Alfred x (Garland x C2)] x Swan mut.}	yes
202	P_Santor/STH	P	cultivar	Poland	Borek x Brutus	yes
203	P_Slawko/STH	P	cultivar	Poland	Mustang x Swan mut.	yes
204	P_Stoper/STH	P	cultivar	Poland	(Flamingsnova x Swan mut) x Dukat	yes
205	P_Szakal/STH	P	cultivar	Poland	(Flamingsnova x Swan mut.) x Dukat	yes
206	P_Zuch/DC	P	cultivar	Poland	Vusch x Szakal	yes
207	POB_10	POB	breeding line	Poland	confidential	no
208	POB_100	POB	breeding line	Poland	confidential	yes
209	POB_103	POB	breeding line	Poland	confidential	yes
210	POB_104	POB	breeding line	Poland	confidential	yes
211	POB_105	POB	breeding line	Poland	confidential	yes
212	POB_106	POB	breeding line	Poland	confidential	yes
213	POB_107	POB	breeding line	Poland	confidential	yes
214	POB_108	POB	breeding line	Poland	confidential	yes
215	POB_109	POB	breeding line	Poland	confidential	yes
216	POB_111	POB	breeding line	Poland	confidential	yes
217	POB_112	POB	breeding line	Poland	confidential	yes
218	POB_114	POB	breeding line	Poland	confidential	yes
219	POB_115	POB	breeding line	Poland	confidential	yes
220	POB_116	POB	breeding line	Poland	confidential	no
221	POB_119	POB	breeding line	Poland	confidential	yes
222	POB_12	POB	breeding line	Poland	confidential	no
223	POB_122	POB	breeding line	Poland	confidential	yes
224	POB_123	POB	breeding line	Poland	confidential	yes
225	POB_124	POB	breeding line	Poland	confidential	yes
226	POB_125	POB	breeding line	Poland	confidential	no
227	POB_126	POB	breeding line	Poland	confidential	no
228	POB_127	POB	breeding line	Poland	confidential	yes
229	POB_128	POB	breeding line	Poland	confidential	no
230	POB_129	POB	breeding line	Poland	confidential	yes
231	POB_13	POB	breeding line	Poland	confidential	no
232	POB_130	POB	breeding line	Poland	confidential	yes
233	POB_131	POB	breeding line	Poland	confidential	no
234	POB_133	POB	breeding line	Poland	confidential	yes
235	POB_135	POB	breeding line	Poland	confidential	yes
236	POB_137	POB	breeding line	Poland	confidential	no
237	POB_138	POB	breeding line	Poland	confidential	yes
238	POB_139	POB	breeding line	Poland	confidential	no
239	POB_14	POB	breeding line	Poland	confidential	no
240	POB_140	POB	breeding line	Poland	confidential	no
241	POB_141	POB	breeding line	Poland	confidential	no
242	POB_142	POB	breeding line	Poland	confidential	no
243	POB_143	POB	breeding line	Poland	confidential	yes
244	POB_144	POB	breeding line	Poland	confidential	no
245	POB_146	POB	breeding line	Poland	confidential	no
246	POB_147	POB	breeding line	Poland	confidential	no
247	POB_150	POB	breeding line	Poland	confidential	no
248	POB_152	POB	breeding line	Poland	confidential	yes
249	POB_153	POB	breeding line	Poland	confidential	no
250	POB_155	POB	breeding line	Poland	confidential	no
251	POB_156	POB	breeding line	Poland	confidential	yes
252	POB_157	POB	breeding line	Poland	confidential	no
253	POB_158	POB	breeding line	Poland	confidential	no
254	POB_161	POB	breeding line	Poland	confidential	yes
255	POB_163	POB	breeding line	Poland	confidential	yes
256	POB_164	POB	breeding line	Poland	confidential	yes
257	POB_165	POB	breeding line	Poland	confidential	yes
258	POB_167	POB	breeding line	Poland	confidential	yes
259	POB_168	POB	breeding line	Poland	confidential	yes
260	POB_169	POB	breeding line	Poland	confidential	no
261	POB_17	POB	breeding line	Poland	confidential	no
262	POB_170	POB	breeding line	Poland	confidential	yes
263	POB_171	POB	breeding line	Poland	confidential	yes
264	POB_172	POB	breeding line	Poland	confidential	yes
265	POB_173	POB	breeding line	Poland	confidential	yes
266	POB_174	POB	breeding line	Poland	confidential	no
267	POB_175	POB	breeding line	Poland	confidential	no
268	POB_176	POB	breeding line	Poland	confidential	no
269	POB_177	POB	breeding line	Poland	confidential	yes
270	POB_179	POB	breeding line	Poland	confidential	yes
271	POB_18	POB	breeding line	Poland	confidential	no
272	POB_180	POB	breeding line	Poland	confidential	yes
273	POB_181	POB	breeding line	Poland	confidential	yes
274	POB_182	POB	breeding line	Poland	confidential	yes
275	POB_183	POB	breeding line	Poland	confidential	no
276	POB_185	POB	breeding line	Poland	confidential	yes
277	POB_186	POB	breeding line	Poland	confidential	no
278	POB_187	POB	breeding line	Poland	confidential	no
279	POB_188	POB	breeding line	Poland	confidential	yes
280	POB_189	POB	breeding line	Poland	confidential	yes
281	POB_19	POB	breeding line	Poland	confidential	no
282	POB_191	POB	breeding line	Poland	confidential	no
283	POB_192	POB	breeding line	Poland	confidential	yes
284	POB_193	POB	breeding line	Poland	confidential	yes
285	POB_194	POB	breeding line	Poland	confidential	yes
286	POB_2	POB	breeding line	Poland	confidential	yes
287	POB_20	POB	breeding line	Poland	confidential	yes
288	POB_21	POB	breeding line	Poland	confidential	no
289	POB_22	POB	breeding line	Poland	confidential	no
290	POB_23	POB	breeding line	Poland	confidential	no
291	POB_24	POB	breeding line	Poland	confidential	no
292	POB_25	POB	breeding line	Poland	confidential	no
293	POB_26	POB	breeding line	Poland	confidential	yes
294	POB_27	POB	breeding line	Poland	confidential	yes
295	POB_28	POB	breeding line	Poland	confidential	yes
296	POB_30	POB	breeding line	Poland	confidential	yes
297	POB_31	POB	breeding line	Poland	confidential	no
298	POB_33	POB	breeding line	Poland	confidential	yes
299	POB_34	POB	breeding line	Poland	confidential	yes
300	POB_35	POB	breeding line	Poland	confidential	no
301	POB_38	POB	breeding line	Poland	confidential	yes
302	POB_39	POB	breeding line	Poland	confidential	yes
303	POB_4	POB	breeding line	Poland	confidential	no
304	POB_40	POB	breeding line	Poland	confidential	no
305	POB_43	POB	breeding line	Poland	confidential	yes
306	POB_44	POB	breeding line	Poland	confidential	yes
307	POB_45	POB	breeding line	Poland	confidential	no
308	POB_46	POB	breeding line	Poland	confidential	yes
309	POB_47	POB	breeding line	Poland	confidential	no
310	POB_48	POB	breeding line	Poland	confidential	no
311	POB_49	POB	breeding line	Poland	confidential	no
312	POB_50	POB	breeding line	Poland	confidential	yes
313	POB_52	POB	breeding line	Poland	confidential	yes
314	POB_53	POB	breeding line	Poland	confidential	yes
315	POB_55	POB	breeding line	Poland	confidential	yes
316	POB_56	POB	breeding line	Poland	confidential	yes
317	POB_59	POB	breeding line	Poland	confidential	yes
318	POB_60	POB	breeding line	Poland	confidential	no
319	POB_61	POB	breeding line	Poland	confidential	no
320	POB_62	POB	breeding line	Poland	confidential	yes
321	POB_64	POB	breeding line	Poland	confidential	yes
322	POB_66	POB	breeding line	Poland	confidential	no
323	POB_67	POB	breeding line	Poland	confidential	yes
324	POB_68	POB	breeding line	Poland	confidential	no
325	POB_69	POB	breeding line	Poland	confidential	no
326	POB_71	POB	breeding line	Poland	confidential	no
327	POB_72	POB	breeding line	Poland	confidential	yes
328	POB_73	POB	breeding line	Poland	confidential	yes
329	POB_74	POB	breeding line	Poland	confidential	yes
330	POB_77	POB	breeding line	Poland	confidential	yes
331	POB_78	POB	breeding line	Poland	confidential	yes
332	POB_80	POB	breeding line	Poland	confidential	no
333	POB_81	POB	breeding line	Poland	confidential	yes
334	POB_82	POB	breeding line	Poland	confidential	yes
335	POB_83	POB	breeding line	Poland	confidential	yes
336	POB_84	POB	breeding line	Poland	confidential	yes
337	POB_85	POB	breeding line	Poland	confidential	yes
338	POB_86	POB	breeding line	Poland	confidential	yes
339	POB_87	POB	breeding line	Poland	confidential	yes
340	POB_9	POB	breeding line	Poland	confidential	no
341	POB_96	POB	breeding line	Poland	confidential	no
342	POB_99	POB	breeding line	Poland	confidential	yes
343	STH_100	STH	breeding line	Poland	confidential	no
344	STH_101	STH	breeding line	Poland	confidential	yes
345	STH_102	STH	breeding line	Poland	confidential	yes
346	STH_103	STH	breeding line	Poland	confidential	no
347	STH_104	STH	breeding line	Poland	confidential	yes
348	STH_105	STH	breeding line	Poland	confidential	yes
349	STH_106	STH	breeding line	Poland	confidential	yes
350	STH_107	STH	breeding line	Poland	confidential	no
351	STH_108	STH	breeding line	Poland	confidential	yes
352	STH_109	STH	breeding line	Poland	confidential	no
353	STH_110	STH	breeding line	Poland	confidential	no
354	STH_111	STH	breeding line	Poland	confidential	no
355	STH_112	STH	breeding line	Poland	confidential	no
356	STH_113	STH	breeding line	Poland	confidential	no
357	STH_114	STH	breeding line	Poland	confidential	no
358	STH_115	STH	breeding line	Poland	confidential	no
359	STH_116	STH	breeding line	Poland	confidential	yes
360	STH_117	STH	breeding line	Poland	confidential	yes
361	STH_118	STH	breeding line	Poland	confidential	yes
362	STH_119	STH	breeding line	Poland	confidential	yes
363	STH_120	STH	breeding line	Poland	confidential	yes
364	STH_121	STH	breeding line	Poland	confidential	yes
365	STH_122	STH	breeding line	Poland	confidential	no
366	STH_123	STH	breeding line	Poland	confidential	no
367	STH_124	STH	breeding line	Poland	confidential	no
368	STH_125	STH	breeding line	Poland	confidential	yes
369	STH_126	STH	breeding line	Poland	confidential	yes
370	STH_127	STH	breeding line	Poland	confidential	yes
371	STH_128	STH	breeding line	Poland	confidential	yes
372	STH_129	STH	breeding line	Poland	confidential	yes
373	STH_130	STH	breeding line	Poland	confidential	no
374	STH_131	STH	breeding line	Poland	confidential	no
375	STH_132	STH	breeding line	Poland	confidential	no
376	STH_133	STH	breeding line	Poland	confidential	yes
377	STH_134	STH	breeding line	Poland	confidential	no
378	STH_135	STH	breeding line	Poland	confidential	no
379	STH_136	STH	breeding line	Poland	confidential	no
380	STH_137	STH	breeding line	Poland	confidential	yes
381	STH_138	STH	breeding line	Poland	confidential	no
382	STH_139	STH	breeding line	Poland	confidential	no
383	STH_140	STH	breeding line	Poland	confidential	no
384	STH_141	STH	breeding line	Poland	confidential	yes
385	STH_142	STH	breeding line	Poland	confidential	no
386	STH_143	STH	breeding line	Poland	confidential	yes
387	STH_144	STH	breeding line	Poland	confidential	no
388	STH_145	STH	breeding line	Poland	confidential	no
389	STH_146	STH	breeding line	Poland	confidential	yes
390	STH_147	STH	breeding line	Poland	confidential	no
391	STH_148	STH	breeding line	Poland	confidential	no
392	STH_149	STH	breeding line	Poland	confidential	no
393	STH_150	STH	breeding line	Poland	confidential	no
394	STH_151	STH	breeding line	Poland	confidential	yes
395	STH_152	STH	breeding line	Poland	confidential	no
396	STH_153	STH	breeding line	Poland	confidential	no
397	STH_154	STH	breeding line	Poland	confidential	no
398	STH_155	STH	breeding line	Poland	confidential	no
399	STH_156	STH	breeding line	Poland	confidential	no
400	STH_157	STH	breeding line	Poland	confidential	no
401	STH_158	STH	breeding line	Poland	confidential	no
402	STH_160	STH	breeding line	Poland	confidential	no
403	STH_161	STH	breeding line	Poland	confidential	yes
404	STH_162	STH	breeding line	Poland	confidential	yes
405	STH_163	STH	breeding line	Poland	confidential	yes
406	STH_164	STH	breeding line	Poland	confidential	no
407	STH_165	STH	breeding line	Poland	confidential	yes
408	STH_166	STH	breeding line	Poland	confidential	yes
409	STH_167	STH	breeding line	Poland	confidential	yes
410	STH_170	STH	breeding line	Poland	confidential	no
411	STH_171	STH	breeding line	Poland	confidential	no
412	STH_172	STH	breeding line	Poland	confidential	yes
413	STH_173	STH	breeding line	Poland	confidential	yes
414	STH_176	STH	breeding line	Poland	confidential	yes
415	STH_177	STH	breeding line	Poland	confidential	no
416	STH_178	STH	breeding line	Poland	confidential	no
417	STH_179	STH	breeding line	Poland	confidential	yes
418	STH_180	STH	breeding line	Poland	confidential	yes
419	STH_181	STH	breeding line	Poland	confidential	yes
420	STH_19	STH	breeding line	Poland	confidential	no
421	STH_22	STH	breeding line	Poland	confidential	yes
422	STH_23	STH	breeding line	Poland	confidential	yes
423	STH_26	STH	breeding line	Poland	confidential	no
424	STH_27	STH	breeding line	Poland	confidential	no
425	STH_28	STH	breeding line	Poland	confidential	no
426	STH_29	STH	breeding line	Poland	confidential	no
427	STH_30	STH	breeding line	Poland	confidential	no
428	STH_31	STH	breeding line	Poland	confidential	yes
429	STH_32	STH	breeding line	Poland	confidential	yes
430	STH_33	STH	breeding line	Poland	confidential	yes
431	STH_34	STH	breeding line	Poland	confidential	no
432	STH_35	STH	breeding line	Poland	confidential	yes
433	STH_36	STH	breeding line	Poland	confidential	yes
434	STH_37	STH	breeding line	Poland	confidential	yes
435	STH_38	STH	breeding line	Poland	confidential	no
436	STH_39	STH	breeding line	Poland	confidential	no
437	STH_40	STH	breeding line	Poland	confidential	yes
438	STH_41	STH	breeding line	Poland	confidential	yes
439	STH_42	STH	breeding line	Poland	confidential	yes
440	STH_43	STH	breeding line	Poland	confidential	yes
441	STH_44	STH	breeding line	Poland	confidential	yes
442	STH_45	STH	breeding line	Poland	confidential	yes
443	STH_46	STH	breeding line	Poland	confidential	yes
444	STH_48	STH	breeding line	Poland	confidential	no
445	STH_49	STH	breeding line	Poland	confidential	yes
446	STH_54	STH	breeding line	Poland	confidential	yes
447	STH_57	STH	breeding line	Poland	confidential	no
448	STH_59	STH	breeding line	Poland	confidential	no
449	STH_60	STH	breeding line	Poland	confidential	yes
450	STH_61	STH	breeding line	Poland	confidential	no
451	STH_62	STH	breeding line	Poland	confidential	no
452	STH_63	STH	breeding line	Poland	confidential	no
453	STH_64	STH	breeding line	Poland	confidential	no
454	STH_65	STH	breeding line	Poland	confidential	no
455	STH_66	STH	breeding line	Poland	confidential	no
456	STH_67	STH	breeding line	Poland	confidential	no
457	STH_68	STH	breeding line	Poland	confidential	no
458	STH_69	STH	breeding line	Poland	confidential	no
459	STH_70	STH	breeding line	Poland	confidential	yes
460	STH_71	STH	breeding line	Poland	confidential	yes
461	STH_73	STH	breeding line	Poland	confidential	yes
462	STH_74	STH	breeding line	Poland	confidential	yes
463	STH_75	STH	breeding line	Poland	confidential	yes
464	STH_76	STH	breeding line	Poland	confidential	yes
465	STH_77	STH	breeding line	Poland	confidential	yes
466	STH_78	STH	breeding line	Poland	confidential	yes
467	STH_79	STH	breeding line	Poland	confidential	yes
468	STH_80	STH	breeding line	Poland	confidential	no
469	STH_81	STH	breeding line	Poland	confidential	yes
470	STH_82	STH	breeding line	Poland	confidential	yes
471	STH_83	STH	breeding line	Poland	confidential	yes
472	STH_84	STH	breeding line	Poland	confidential	yes
473	STH_85	STH	breeding line	Poland	confidential	yes
474	STH_87	STH	breeding line	Poland	confidential	yes
475	STH_88	STH	breeding line	Poland	confidential	no
476	STH_8827	STH	breeding line	Poland	confidential	yes
477	STH_90	STH	breeding line	Poland	confidential	yes
478	STH_91	STH	breeding line	Poland	confidential	no
479	STH_92	STH	breeding line	Poland	confidential	yes
480	STH_9210	STH	breeding line	Poland	confidential	no
481	STH_94	STH	breeding line	Poland	confidential	yes
482	STH_95	STH	breeding line	Poland	confidential	no
483	STH_96	STH	breeding line	Poland	confidential	yes
484	STH_97	STH	breeding line	Poland	confidential	yes
485	STH_9787	STH	breeding line	Poland	confidential	yes
486	STH_98	STH	breeding line	Poland	confidential	yes
487	STH_99	STH	breeding line	Poland	confidential	no
